# Supplementary material for: Rove beetle subtribes Quediina, Amblyopinina and Tanygnathinina: systematic changes affecting Central European fauna (Coleoptera, Staphylinidae, Staphylinini)
Source: Zookeys. 2012 Jan 5;(162):25–42. doi: 10.3897/zookeys.162.2361 (PMC3253661; doi:10.3897/zookeys.162.2361)
Supplement: XML Treatment for Quedius pseudonigriceps [file zookeys.162.2361-treatment2.xml]

<!DOCTYPE tp:taxon-treatment
  PUBLIC "-//TaxonX//DTD Taxonomic Treatment Publishing DTD v0 20100105//EN" "tax-treatment-NSO.dtd">
<tp:taxon-treatment xmlns:tp="http://www.plazi.org/taxpub"><tp:treatment-meta><mixed-citation publication-type="journal"><person-group><name><surname>Solodovnikov</surname><given-names>Alexey</given-names></name></person-group><article-title>Rove beetle subtribes Quediina, Amblyopinina and Tanygnathinina: systematic changes affecting Central European fauna (Coleoptera, Staphylinidae, Staphylinini)</article-title><source>Zookeys</source><day>5</day><month>1</month><year>2012</year><volume>2012</volume><issue>162</issue><fpage>25</fpage><lpage>42</lpage><pub-id pub-id-type="doi">10.3897/zookeys.162.2361</pub-id></mixed-citation></tp:treatment-meta><tp:nomenclature><tp:taxon-name>
                            <tp:taxon-name-part taxon-name-part-type="genus">Quedius</tp:taxon-name-part>
                            <tp:taxon-name-part taxon-name-part-type="species">pseudonigriceps</tp:taxon-name-part>
                        <object-id xmlns:xlink="http://www.w3.org/1999/xlink" xlink:type="simple">http://species-id.net/wiki/Quedius_pseudonigriceps</object-id>
                        </tp:taxon-name><tp:taxon-authority>Reitter, 1909</tp:taxon-authority><tp:nomenclature-citation-list><tp:nomenclature-citation><tp:taxon-name>Quedius noricus</tp:taxon-name><comment> Bernhauer, 1927, syn. n.</comment></tp:nomenclature-citation></tp:nomenclature-citation-list></tp:nomenclature><tp:treatment-sec sec-type="Type material examined"><title>Type material examined</title><p><italic><tp:taxon-name>Quedius pseudonigriceps</tp:taxon-name></italic>: <bold>Bosnia and Herzegovina:</bold> <italic>Lectotype</italic> (here designated): ♂, “Nevesinje, V. Zoufal/ coll. Reitter/ Paratypus Quedius humeralis v. pseudonigriceps Reitter 1909” (HNHM); <italic>paralectotypes</italic>: 1 ♀, same data as in lectotype; 1 ♂, “Herzegovina Velež-Planina 1900 – 9/ Quedius humeralis Steph. coll. Reitter/ Q. (Sauridus) pseudonigriceps Reitt. H. Coiffait det. 1967” (HNHM); <bold>Turkey:</bold> 1 ♀, “Alem-Dagh/ coll. Reitter/ Holotypus Quedius humeralis var. pseudonigriceps Reitter 1909” (HNHM).
                        </p><p><italic><tp:taxon-name>Quedius noricus</tp:taxon-name></italic>: <bold>Austria:</bold> <italic>Lectotype</italic> (here designated): ♀, “Hofgastein tal Juli 1926 Bernhauer/ noricus Bernh. Typus [in Bernhauer’s handwriting]/ Chicago NH Mus M. Bernhauer Collection”; (FMNH); <italic>paralectotype</italic>: 1 ♀, “Hofgastein tal Juli 1926 Bernhauer/ noricus Bernh. Cotypus [in Bernhauer’s handwriting]/ Chicago NH Mus M. Bernhauer Collection” (FMNH).
                        </p></tp:treatment-sec><tp:treatment-sec sec-type="Additional material examined"><title>Additional material examined</title><p><bold>Austria:</bold> 1 ♂, “Gesteinertal Brugg AU 900 m Bernh/ Erlenlaub Juni 1928/ noricus Brnh. Det. Bernhauer [in Bernhauer’s handwriting]/ ex. Coll. Sceerpeltz” (NHMW); “ Gesteinertal Brugg AU 850 M. Bernh./ Erlenlaub 21.VI. 1928/ noricus Brnh. Det. Bernhauer [in Bernhauer’s handwriting]/ Chicago NH Mus M. Bernhauer Collection” (FMNH); 1 ♀, “Bad Brugg, Erlenlaub, VI.1936 Bernhauer/ Chicago NH Mus M. Bernhauer Collection” (FMNH); 1 ♀, “Badbruck, 900 m, VI.1930, Erienlaub/ Chicago NH Mus M. Bernhauer Collection” (FMNH); 1 ♀, “Gesteinertal Angertal VI.1929 Erle/ noricus Brnh. Det. Bernhauer [in Bernhauer’s handwriting]/ Dr. M. Bernhauer donavit/ ex. Coll. Sceerpeltz/ Cotypus Quedius noricus Bernhauer [pink label in Scheerpeltz’ handwriting]” (NHMW); 1 ♀, “Gesteinertal Angertal VI.1929 Erle / Chicago NH Mus M. Bernhauer Collection” (FMNH); 1 ♂, “Bad Gastein, Bad Bruck F. Leeder [Leder] leg./ Q. noricus det. F. Schubert” (NHMW); 1 ♂, “Gastein Umg. Saltsburg/ leg. Kaiser 6.1932/ Bruck/ noricus Bh. [not Bernhauer’s handwriting]” (NHMW); 1 ♀, “Hofgastein tal Juli 1926 Bernhauer/ noricus Bernh. Det. bernhauer [in Bernhauer’s handwriting]/ Chicago NH Mus M. Bernhauer Collection” (FMNH); 1 ♀, “Hofgastein Juli 1926 / noricus Bernh./ Chicago NH Mus M. Bernhauer Collection” (FMNH); <bold>Bosnia and Herzegovina:</bold> 2 ♂, 6 ♀, Majavica Bosna, VI. Zoufal (NMPC and ZMUC); 2 ♂, “Nevesinje, K. Kyselý”; <bold>Republic of Macedonia:</bold> 1 ♂, “AliBotuš VI.29 Maced. Mařan et Táborský lgt.” (NMPC); 1 ♂, “Maced. Perister Sv. Petka 7.14. Dr. Rambousek” (NMPC); 1 ♂, Maced. Galičica plan. VIII.1930, Dr. Rambousek (NMPC); <bold>Romania:</bold> 1 ♂, 7 ♀, Romania, Herculesbad (NMPC and ZMUC); 1 ♂, 2 ♀, Romania, Bălle Herculan, legt. Ing. Machulka (NMPC); <bold>Hungary:</bold> 1 ♂, Hungaria Com. Bihar, Dr. Fleischer (NMPC).
                        </p></tp:treatment-sec><tp:treatment-sec sec-type="Discussion."><title>Discussion.</title><p><italic><tp:taxon-name>Quedius noricus</tp:taxon-name></italic> was described from two females collected at “Hofgastein Tal Juli 1926 Bernhauer” [label data from two syntypes] in Austria (<xref ref-type="bibr" rid="B3">Bernhauer 1927</xref>). <xref ref-type="bibr" rid="B7">Coiffait (1963</xref>, <xref ref-type="bibr" rid="B8">1978</xref>) included this species in his determination keys, provided its redescription and outlined its distribution as “Alpes orientales, montagnes d’Europe centrale” [Eastern Alps, mountains of Central Europe]. He provided illustrations of the aedeagus of this species based on the material from Chech Republic (“chaîne Bryb”). For some reason <italic><tp:taxon-name>Quedius noricus</tp:taxon-name></italic> was not included in the keys to the Central European <tp:taxon-name>Staphylinidae</tp:taxon-name> (<xref ref-type="bibr" rid="B21">Lohse 1964</xref>), but it was added there later (<xref ref-type="bibr" rid="B22">Lohse 1989</xref>), based on the mentioned accounts of this species by <xref ref-type="bibr" rid="B7">Coiffait (1963</xref>, <xref ref-type="bibr" rid="B8">1978</xref>). <xref ref-type="bibr" rid="B15">Horion’s (1965)</xref> brief account about <italic><tp:taxon-name>Quedius noricus</tp:taxon-name></italic> was also based on the earlier published Bernhauer’s original description and data in <xref ref-type="bibr" rid="B7">Coiffait (1963)</xref> only. Additionally, based on the personal communications from Scheerpeltz and Korge, <xref ref-type="bibr" rid="B15">Horion (1965)</xref> mentioned some other specimens of <italic><tp:taxon-name>Quedius noricus</tp:taxon-name></italic> from Estern Alps (“Bad Gastein, Leder leg., det. Bernhauer (i.l.) Badbruck (900 m) [here examined, see above] und Kötschental (1300 m): Bernhauer leg.; Kolm-Saigurn Käufel leg.”: material from Scheerpeltz’ collection), and from the southern part of Romania (1 specimen from “Banat” identified by Korge based on the illustrations in <xref ref-type="bibr" rid="B7">Coiffait (1963)</xref>. No other material identified as <italic><tp:taxon-name>Quedius noricus</tp:taxon-name></italic> was ever mentioned in the literature.
                        </p><p>It is difficult to establish the identity of two female syntypes of <italic><tp:taxon-name>Quedius noricus</tp:taxon-name></italic> because they belong to the complex of species (resembling <italic><tp:taxon-name>Quedius limbatus</tp:taxon-name></italic>) where the study of male genitalia is critical for the species identification. However, among the additional material from the Vienna Museum of Natural History (see above), there are three male specimens, one of which was identified by Bernhauer as <italic><tp:taxon-name>Quedius noricus</tp:taxon-name></italic>. Although neither of them are syntypes of <italic><tp:taxon-name>Quedius noricus</tp:taxon-name></italic>, they were collected near the type locality of that species. Examination of this valuable authentic material shows that <italic><tp:taxon-name>Quedius noricus</tp:taxon-name></italic> is conspecific with <italic><tp:taxon-name>Quedius pseudonigriceps</tp:taxon-name></italic> Reitter, 1909, the latter species earlier revised in <xref ref-type="bibr" rid="B37">Solodovnikov (2004)</xref>. <italic><tp:taxon-name>Quedius pseudonigriceps</tp:taxon-name></italic> (<xref ref-type="fig" rid="F2">Figs 9–11</xref>) is widely distributed in Southern Europe, Asia Minor, and Transcaucasia, while this new synonymy clarifies its distributionin the southern Central Europe.
                        </p></tp:treatment-sec><tp:treatment-sec sec-type="Lectotype designation"><title>Lectotype designation</title><p>To fix the identity of <italic><tp:taxon-name>Quedius noricus</tp:taxon-name></italic> Bernhauer, 1927, one of the syntypes (with the Bernhauer’s label “type”) is designated as a lectotype. The syntypes of <italic><tp:taxon-name>Quedius pseudonigriceps</tp:taxon-name></italic> were revised in <xref ref-type="bibr" rid="B37">Solodovnikov (2004)</xref>, of them one male is designated here as a lectotype. Both lectotype designations are done for the unambiguous fixation of the names placed in synonymy.
                        </p><fig id="F2" position="float" orientation="portrait"><label>Figures 9–11.</label><caption><p>Aedeagus of <italic><tp:taxon-name>Quedius pseudonigriceps</tp:taxon-name></italic>: <bold>9</bold> dorsally (parameral side) <bold>10</bold> laterally <bold>11</bold> apical portion of paramere, side with sensory peg setae. Scale bar: 0.5 mm for <bold>9, 10;</bold> 0.25 mm for <bold>11</bold>.</p></caption><graphic xmlns:xlink="http://www.w3.org/1999/xlink" xlink:href="ZooKeys-162-025-g002.jpg" position="float" orientation="portrait" xlink:type="simple"/></fig></tp:treatment-sec><ref-list><ref id="B3"><mixed-citation xmlns:xlink="http://www.w3.org/1999/xlink" xlink:type="simple"><person-group><name name-style="western"><surname>Bernhauer</surname><given-names>M</given-names></name></person-group> (<year>1927</year>)<article-title> Neue Staphyliniden des paläarktischen Faunengebietes.</article-title><source>Koleopterologische Rundschau </source><volume>13</volume> (<issue>2</issue>): <fpage>90</fpage>-<lpage>99</lpage>.</mixed-citation></ref><ref id="B7"><mixed-citation xmlns:xlink="http://www.w3.org/1999/xlink" xlink:type="simple"><person-group><name name-style="western"><surname>Coiffait</surname><given-names>H</given-names></name></person-group> (<year>1963</year>)<article-title> Les <italic>Quedius</italic> du sous-genre <italic>Sauridus</italic> de la région paléarctique occidentale (avec description de formes nouvelles) (Col. Staphylinidae).</article-title><source>Bulletin de la Société d’Histoire Naturelle de Toulouse </source><volume>98</volume>: <fpage>372</fpage>-<lpage>420</lpage>.</mixed-citation></ref><ref id="B8"><mixed-citation xmlns:xlink="http://www.w3.org/1999/xlink" xlink:type="simple"><person-group><name name-style="western"><surname>Coiffait</surname><given-names>H</given-names></name></person-group> (<year>1978</year>)<article-title> Coléoptères Staphylinidae de la région paléarctique occidentale. III. Sous famille Staphylininae, tribu Quediini; sous famille Paederinae, tribu Pinophilini.</article-title><source>Nouvelle Revue d’Entomologie, Supplement </source><volume>8</volume> (<issue>4</issue>): <fpage>1</fpage>-<lpage>364</lpage>.</mixed-citation></ref><ref id="B21"><mixed-citation xmlns:xlink="http://www.w3.org/1999/xlink" xlink:type="simple"><person-group><name name-style="western"><surname>Lohse</surname><given-names>GA</given-names></name></person-group> (<year>1964</year>)<article-title> Band 4 Staphylinidae I (Micropeplinae bis Tachyporinae).</article-title> In: <person-group><name name-style="western"><surname>Freude</surname><given-names>H</given-names></name><name name-style="western"><surname>Harde</surname><given-names>KW</given-names></name><name name-style="western"><surname>Lohse</surname><given-names>GA</given-names></name></person-group> (<role>Eds</role>). <issue-title>Die Käfer Mitteleuropas.</issue-title><source>Goecke and Evers, Krefeld</source>: <fpage>1</fpage>-<lpage>264</lpage>.</mixed-citation></ref><ref id="B22"><mixed-citation xmlns:xlink="http://www.w3.org/1999/xlink" xlink:type="simple"><person-group><name name-style="western"><surname>Lohse</surname><given-names>GA</given-names></name></person-group> (<year>1989</year>)<article-title> Ergänzungen und Berichtigungen zu Band 4. 23. Familie Staphylinidae (I) (Piestinae bis Tachyporinae).</article-title> In: <person-group><name name-style="western"><surname>Lohse</surname><given-names>GA</given-names></name><name name-style="western"><surname>Lucht</surname><given-names>WH</given-names></name></person-group> (<role>Eds</role>). <issue-title>Die Käfer Mitteleuropas.</issue-title><source>1. Supplementband mit Katalogteil, Goecke and Evers, Krefeld</source>: <fpage>121</fpage>-<lpage>183</lpage>.</mixed-citation></ref><ref id="B15"><mixed-citation xmlns:xlink="http://www.w3.org/1999/xlink" xlink:type="simple"><person-group><name name-style="western"><surname>Horion</surname><given-names>A</given-names></name></person-group> (<year>1965</year>)<source> Faunistik der mitteleuropäischen Käfer. Vol. 10: Staphylinidae, 2. Teil, Paederinae bis Staphylininae. A. Feyel, Überlingen-Bodensee, xv + 335 pp.
</source></mixed-citation></ref><ref id="B37"><mixed-citation xmlns:xlink="http://www.w3.org/1999/xlink" xlink:type="simple"><person-group><name name-style="western"><surname>Solodovnikov</surname><given-names>AY</given-names></name></person-group> (<year>2004</year>)<article-title> Taxonomy and faunistics of some West Palaearctic <italic>Quedius</italic> Stephens subgenus Raphirus Stephens (Coleoptera: Staphylinidae).</article-title><source>Koleopterologische Rundschau </source><volume>74</volume>: <fpage>221</fpage>-<lpage>243</lpage>.</mixed-citation></ref></ref-list></tp:taxon-treatment>
