# Supplementary material for: Rove beetle subtribes Quediina, Amblyopinina and Tanygnathinina: systematic changes affecting Central European fauna (Coleoptera, Staphylinidae, Staphylinini)
Source: Zookeys. 2012 Jan 5;(162):25–42. doi: 10.3897/zookeys.162.2361 (PMC3253661; doi:10.3897/zookeys.162.2361)
Supplement: XML Treatment for Quedius maurorufus [file zookeys.162.2361-treatment3.xml]

<!DOCTYPE tp:taxon-treatment
  PUBLIC "-//TaxonX//DTD Taxonomic Treatment Publishing DTD v0 20100105//EN" "tax-treatment-NSO.dtd">
<tp:taxon-treatment xmlns:tp="http://www.plazi.org/taxpub"><tp:treatment-meta><mixed-citation publication-type="journal"><person-group><name><surname>Solodovnikov</surname><given-names>Alexey</given-names></name></person-group><article-title>Rove beetle subtribes Quediina, Amblyopinina and Tanygnathinina: systematic changes affecting Central European fauna (Coleoptera, Staphylinidae, Staphylinini)</article-title><source>Zookeys</source><day>5</day><month>1</month><year>2012</year><volume>2012</volume><issue>162</issue><fpage>25</fpage><lpage>42</lpage><pub-id pub-id-type="doi">10.3897/zookeys.162.2361</pub-id></mixed-citation></tp:treatment-meta><tp:nomenclature><tp:taxon-name>
                            <tp:taxon-name-part taxon-name-part-type="genus">Quedius</tp:taxon-name-part>
                            <tp:taxon-name-part taxon-name-part-type="species">maurorufus</tp:taxon-name-part>
                        <object-id xmlns:xlink="http://www.w3.org/1999/xlink" xlink:type="simple">http://species-id.net/wiki/Quedius_maurorufus</object-id>
                        </tp:taxon-name><tp:taxon-authority>(Gravenhorst, 1806)</tp:taxon-authority><tp:nomenclature-citation-list><tp:nomenclature-citation><tp:taxon-name>Quedius richteri</tp:taxon-name><comment> Korge, 1966, syn. n.</comment></tp:nomenclature-citation></tp:nomenclature-citation-list></tp:nomenclature><tp:treatment-sec sec-type="Type material examined"><title>Type material examined</title><p><italic><tp:taxon-name>Quedius richteri</tp:taxon-name></italic>: Holotype: <bold>Germany:</bold> female, ”Stolpe a. Oder Uckermark, 1986/ Quedius (Sauridus) richteri Korge ♀ - Holotypus”; paratype: 1 male, “Stolpe/ Mark leg. D. Richter / Glykolfallen August 1965/ Paratypus Quedius richteri Korge” (cKrg). Additional specimen: 1 ?female [apex of the abdomen missing],<!--PageBreak--> same data as in paratype, marked as paratype [but not listed in the type series in the original description].
                        </p></tp:treatment-sec><tp:treatment-sec sec-type="Remarks"><title>Remarks</title><p>The female holotype, the damaged male paratype (<xref ref-type="fig" rid="F3">Figs 12, 13</xref>), and the unsexed specimen (without apex of abdomen, marked as “paratype” but not listed <!--PageBreak-->in the original description) are the only specimens known as <italic><tp:taxon-name>Quedius richteri</tp:taxon-name></italic> Korge, 1966. As stated in the original description of <italic><tp:taxon-name>Quedius richteri</tp:taxon-name></italic> (<xref ref-type="bibr" rid="B17">Korge 1966</xref>), and confirmed by the study of the type material here, externally this species is identical with <italic><tp:taxon-name>Quedius maurorufus</tp:taxon-name></italic> (Grav.). The only available male of <italic><tp:taxon-name>Quedius richteri</tp:taxon-name></italic> differs from <italic><tp:taxon-name>Quedius maurorufus</tp:taxon-name></italic> (Grav.) in the shape of the aedeagus (<xref ref-type="fig" rid="F3">Figs 12, 13</xref>). The aedeagus of that single male of<!--PageBreak--> <italic><tp:taxon-name>Quedius richteri</tp:taxon-name></italic> shares the same structural plan with the aedeagus of <italic><tp:taxon-name>Quedius maurorufus,</tp:taxon-name></italic> and, at the same time, it displays some abnormal asymmetry. These facts, combined with the somewhat deformed external morphology of the corresponding male paratype of <italic><tp:taxon-name>Quedius richteri</tp:taxon-name></italic>, suggest that it is a teratological specimen of <italic><tp:taxon-name>Quedius maurorufus</tp:taxon-name></italic> (Grav.). Therefore, the name <italic><tp:taxon-name>Quedius richteri</tp:taxon-name></italic> Korge, 1966 is placed in synonymy with <italic><tp:taxon-name>Quedius maurorufus</tp:taxon-name></italic> (Gravenhorst, 1806), a wide-spread European species that is rather common in Central Europe. Lack of any other collecting events of <italic><tp:taxon-name>Quedius richteri</tp:taxon-name></italic>, described from the area of very strong entomological attention, is additional strong evidence for the mentioned teratology of <italic><tp:taxon-name>Quedius maurorufus</tp:taxon-name></italic> and resulting synonymy.
                        </p><fig id="F3" position="float" orientation="portrait"><label>Figures 12–13.</label><caption><p>Aedeagus of the paratype of <italic><tp:taxon-name>Quedius richteri</tp:taxon-name></italic>: <bold>12</bold> median lobe dorsally (parameral side, paramere detached) <bold>13</bold> detached paramere, side with sensory peg setae. Scale bars: 0.2 mm.</p></caption><graphic xmlns:xlink="http://www.w3.org/1999/xlink" xlink:href="ZooKeys-162-025-g003.jpg" position="float" orientation="portrait" xlink:type="simple"/></fig></tp:treatment-sec><ref-list><ref id="B17"><mixed-citation xmlns:xlink="http://www.w3.org/1999/xlink" xlink:type="simple"><person-group><name name-style="western"><surname>Korge</surname><given-names>H</given-names></name></person-group> (<year>1966</year>)<article-title> [<italic>Quedius (Sauridus) richteri</italic>].</article-title> In: <person-group><name name-style="western"><surname>Korge</surname><given-names>H</given-names></name><name name-style="western"><surname>Schulze</surname><given-names>J</given-names></name></person-group> (<role>Eds</role>). <issue-title> Beiträge zur Kenntnis der märkischen Koleopterenfauna (Teil XXIX).</issue-title><source>Mitteilungen der Deutschen Entomologischen Gesellschaft </source><volume>25</volume>: <fpage>57</fpage>–<lpage>67</lpage>.</mixed-citation></ref></ref-list></tp:taxon-treatment>
