# Supplementary material for: Rove beetle subtribes Quediina, Amblyopinina and Tanygnathinina: systematic changes affecting Central European fauna (Coleoptera, Staphylinidae, Staphylinini)
Source: Zookeys. 2012 Jan 5;(162):25–42. doi: 10.3897/zookeys.162.2361 (PMC3253661; doi:10.3897/zookeys.162.2361)
Supplement: XML Treatment for Quedius suturalis [file zookeys.162.2361-treatment4.xml]

<!DOCTYPE tp:taxon-treatment
  PUBLIC "-//TaxonX//DTD Taxonomic Treatment Publishing DTD v0 20100105//EN" "tax-treatment-NSO.dtd">
<tp:taxon-treatment xmlns:tp="http://www.plazi.org/taxpub"><tp:treatment-meta><mixed-citation publication-type="journal"><person-group><name><surname>Solodovnikov</surname><given-names>Alexey</given-names></name></person-group><article-title>Rove beetle subtribes Quediina, Amblyopinina and Tanygnathinina: systematic changes affecting Central European fauna (Coleoptera, Staphylinidae, Staphylinini)</article-title><source>Zookeys</source><day>5</day><month>1</month><year>2012</year><volume>2012</volume><issue>162</issue><fpage>25</fpage><lpage>42</lpage><pub-id pub-id-type="doi">10.3897/zookeys.162.2361</pub-id></mixed-citation></tp:treatment-meta><tp:nomenclature><tp:taxon-name>
                            <tp:taxon-name-part taxon-name-part-type="genus">Quedius</tp:taxon-name-part>
                            <tp:taxon-name-part taxon-name-part-type="species">suturalis</tp:taxon-name-part>
                        <object-id xmlns:xlink="http://www.w3.org/1999/xlink" xlink:type="simple">http://species-id.net/wiki/Quedius_suturalis</object-id>
                        </tp:taxon-name><tp:taxon-authority>Kiesenwetter, 1845</tp:taxon-authority><tp:nomenclature-citation-list><tp:nomenclature-citation><tp:taxon-name>Quedius merlini</tp:taxon-name><comment> Drugmand &amp; Bruge 1991, syn. n.</comment></tp:nomenclature-citation></tp:nomenclature-citation-list></tp:nomenclature><tp:treatment-sec sec-type="Remarks."><title>Remarks.</title><p><italic><tp:taxon-name>Quedius merlini</tp:taxon-name></italic> was described from three specimens (one male, two females) collected in Belgium (Tenneville, Fange Massa) in 1986 in a Lundgren trap (<xref ref-type="bibr" rid="B9">Drugmand and Bruge 1991</xref>). Unfortunately the type material of this species was not located at the Royal Institute of Natural Science at Brussels, but the original description and illustrations of <italic><tp:taxon-name>Quedius merlini</tp:taxon-name></italic> leave no doubts that those specimens are misidentified <italic><tp:taxon-name>Quedius suturalis</tp:taxon-name></italic> Ksw. After the description, <italic><tp:taxon-name>Quedius merlini</tp:taxon-name></italic> was never recorded again either in Belgium or anywhere else. For such an entomologically popular region as Central Europe, this is additional evidence that <italic><tp:taxon-name>Quedius merlini</tp:taxon-name></italic> is not a valid species.
                        </p></tp:treatment-sec><ref-list><ref id="B9"><mixed-citation xmlns:xlink="http://www.w3.org/1999/xlink" xlink:type="simple"><person-group><name name-style="western"><surname>Drugmand</surname><given-names>D</given-names></name><name name-style="western"><surname>Bruge</surname><given-names>H</given-names></name></person-group> (<year>1991</year>)<source> A propos d’une nouvelle espèce de <italic>Quedius</italic> Stephens, 1832 découverte en Belgique (Coleoptera, Staphylinidae, Staphylininae). Bulletin et Annales de la Société Royale Belge d’Entomologie 127 (5/6): 191–197.
</source></mixed-citation></ref></ref-list></tp:taxon-treatment>
